# Supplementary material for: Efficacy and Limitations of an Improved Vaccine Derived from an Updated Vaccine Strain Against H5 High Pathogenicity Avian Influenza
Source: Vaccines (Basel). 2026 Mar 24;14(4):291. doi: 10.3390/vaccines14040291 (PMC13120588; doi:10.3390/vaccines14040291)
Supplement: Supplementary file 1 [file vaccines-14-00291-s001.zip]

Archive with 1 entries (1 files):
- vaccines-4094015-supplementary.pdf
